# Supplementary material for: Enhanced hybrid pre-coding and power allocation algorithms for smart irrigation systems using OFDM-based WSNs
Source: PLoS One. 2025 May 13;20(5):e0321283. doi: 10.1371/journal.pone.0321283 (PMC12074503; doi:10.1371/journal.pone.0321283)
Supplement: S1 Data — (XLSX) [file pone.0321283.s001.xlsx]

## Sheet: ورقة1
	% 1. Comparative analysis of throug
	% x=[200 400 600 800 1000];
	% y=[69 72 74 77 80];
	% y1=[72 76.5 82 89 95];
	% yp1=[72.5 77.5 83.5 90 95.5];
	% yp2=[74 79 85.5 92 98.5];
	% plot (x,y)
	% hold on
	% plot (x,y1)
	% plot (x,yp1)
	% plot (x,yp2)
	% grid on
	% energy efficiency.
	% x=[200 400 600 800 1000];
	% y=[75 78 81 83.5 85];
	% y1=[79 82 85 90 95];
	% yp1=[80 83 87 92 96];
	% yp2=[82 85 90 95 98];
	% plot (x,y)
	% hold on
	% plot (x,y1)
	% plot (x,yp1)
	% plot (x,yp2)
	% grid on
	% network lifetime
	x=[200 400 600 800 1000];
	y=[65 68 72 73 75];
	y1=[69 75 78 85 92];
	yp1=[71 78 82 87 93];
	yp2=[73 82 87 91.5 96.5];
	plot (x,y)
	hold on
	plot (x,y1)
	plot (x,yp1)
	plot (x,yp2)
	grid on
